# Supplementary material for: A New Heart-Cutting Method for a Multiplex Quantitative Analysis of Steroid Hormones in Plasma Using 2D-LC/MS/MS Technique
Source: Molecules. 2023 Feb 1;28(3):1379. doi: 10.3390/molecules28031379 (PMC9921923; doi:10.3390/molecules28031379)
Supplement: Supplementary file 1 [file molecules-28-01379-s001.zip]

Archive with 1 entries (1 files):
- molecules-2161006-supplementary.pdf
